# Supplementary material for: Eco-Friendly Extraction of Phlorotannins from Padina pavonica: Identification Related to Purification Methods Towards Innovative Cosmetic Applications
Source: Mar Drugs. 2024 Dec 28;23(1):15. doi: 10.3390/md23010015 (PMC11766817; doi:10.3390/md23010015)
Supplement: Supplementary file 1 [file marinedrugs-23-00015-s001.zip]

Archive with 1 entries (1 files):
- marinedrugs-3346364-Supplementary.pdf
